# Supplementary material for: The COVID-19 Pandemic and Emergencies in Otolaryngology–Head and Neck Surgery: An Analysis of Patients Presenting to Emergency Rooms in South-West Germany: A Bi-Center Study
Source: Diseases. 2024 Aug 22;12(8):194. doi: 10.3390/diseases12080194 (PMC11354163; doi:10.3390/diseases12080194)
Supplement: Supplementary file 1 [file diseases-12-00194-s001.zip]

Archive with 1 entries (1 files):
- diseases-3051589-supplementary.pdf
